# Supplementary material for: Identification of a Novel Theranostic Signature of Metabolic and Immune-Inflammatory Dysregulation in Myocardial Infarction, and the Potential Therapeutic Properties of Ovatodiolide, a Diterpenoid Derivative
Source: Int J Mol Sci. 2022 Jan 24;23(3):1281. doi: 10.3390/ijms23031281 (PMC8836044; doi:10.3390/ijms23031281)
Supplement: Supplementary file 1 [file ijms-23-01281-s001.zip]

Archive with 3 entries (3 files):
- SUPPLEMENTARY FILE 1.zip
- supplementary file 2.zip
- supplementary file 3.zip
